# Supplementary material for: Cytogenetic and molecular analyses of 291 gastrointestinal stromal tumors: site-specific cytogenetic evolution as evidence of pathogenetic heterogeneity
Source: Oncotarget. 2022 Mar 7;13:508–17. doi: 10.18632/oncotarget.28209 (PMC8901076; doi:10.18632/oncotarget.28209)
Supplement: Supplementary file 2 [file oncotarget-13-28209-s002.xlsx]

## Sheet: Sheet1
Supplementary Table 1. Cytogenetic, mutation, and clinicopathological data on 306 samples from 291 patients with GISTs
Case no.	Sex/ Age	Tumor site/ sample typea	Tumor size (cm)	MI/50 HPF	Tumor ruptu- re	Gene	Exon	Nucleotideb/ Protein	Prior tre- atment	Riskc	Karyotypes
1a	F/66	Stomach	8	40	0	KIT	11	1661_1675del/ Glu554_Lys558 del	No	High	68~70,XX,-X,+2,+5,der(7)t(7;17)(p22;q12),-9,-10,-14,-15,+16,+17,+19,+20,-22[cp15]/ 46,XX[4]
1b		Met 1 (5,7)							Imatinib		73~74,XX,-X,+add(4)(q27),+5,der(7)t(7;17)(p22;q12),+8,-9,-10,+11,+add(12)(p13),+13, +?del(13)(q21),-14,-15,+16,add(18)(q23),+19,+20,+21,-22[cp11]/46,XX[12]/ nonclonal[1]
1c		Met 2 (5,7)							Imatinib		70~73,XX,-X,+2,+5,del(6)(q21),der(7)t(7;17)(p22;q12),+8,-9,-10,+add(12)(p13),+13, -14,-15,+16,+17,+18,+19,+20,+21,-22[cp6]/46,XX[41]/nonclonal[6]
2a	F/64	Extragastro-intestinal/ Met 1 (1,8)	23	5	1	KIT	9	1504_1509dup/ Ala502_Tyr503 dup	No	High	43~44,X,-X,-1,+5,del(8)(p21),der(8)t(8;9)(p23;q12),dic(9;?10)(q12;q11),-11,-13,-15,-18, +der(?)t(1;?)(q11;?),+mar1,+mar2[cp40]/46,XX[1]
2b		Met 2 (1,8)							No		43~44,X,-X,-1,+5,del(8)(p21),der(8)t(8;9)(p23;q12),dic(9;?10)(q12;q11),-11,-13,-15,-18, +der(?)t(1;?)(q11;?),+mar1,+mar2[cp15]/43~45,idem,+del(8)(p21)[cp22]/45~47,XX,+5 [cp2]/46,XX[35]/nonclonal[1]
3	F/64	Small intestine/ Met (2,0)	6	Nd	1	KIT	11	1672_1674del/ Lys558del	Imatinib	High	46,XX[13]/nonclonal[5]
4	M/53	Rectum	2.5	0	0	Nd		Nd	No	Low	46,XY[4]
5	F/72	Rectum	14.5	10	0	KIT	11	Nd	No	High	46,XX[10]
6	F/70	Rectum	2.2	Nd	0	KIT	9	1504_1509dup/ Ala502_Tyr503 dup	No	High	46,XX[34]/nonclonal[2]
7	M/79	Stomach	10.5	3	1	PDGFRA	18	2525A>T/ Asp842Val	No	High	45,XY,t(3;5)(p13;p15),-14[8]
8a	M/57	Stomach	23	15	1	KIT	11	1669_1674del/ Trp557_Lys558 del	No	Metasta- tic	63~65,XXY,+Y,?der(1)(:1p34->1p22::1q11->1p13::1p34->1p35~36::1q11->1qter),-2,-3, -4,+5,-6,-7,+8,der(9)t(9;14)(q22;q24)x2,der(11)t(3;11)(q13~21;p15),-13,-14,-14,-15,-16, -18,-20,+21,der(22)t(14;22)(q11;q11~12)t(9;14)x2,+marx2[cp22]/63~65,idem,+?der(1) [cp2]
8b		Met (4,6)							Imatinib		38~39,XY,?der(1)(:1p34->1p22::1q11->1p13::1p34->1p35~36::1q11->1qter),-3,-4,-9, -10,der(11)t(3;11)(q13~21;p15),-13,-14,-15,-22,+mar[cp14]
9	M/45	Small intestine	1.5	Nd	0	Nd		Nd	No	Very low	45,X,-Y[3]/47~55,XY,+20[cp2]/46,XY[9]/nonclonal[1]
10	F/75	Stomach	2.3	2	0	KIT	11	1721_1759dup/ Thr574_Arg586 dup	No	Low	46,XX[6]
11	M/75	Small intestine	20	Nd	0	KIT	11	1656_1658del Met552_Tyr553 del insIle	No	Metasta- tic	41~43,XY,der(1)t(1;8)(p22;q11~13),-4,-14,-15,-22,+mar[cp6]/46,XY[8]
12	M/56	Stomach	3	0	0	PDGFRA	18	2525A>T/ Asp842Val	No	Low	45,XY,-14[3]/46,XY[8]
13	M/61	Stomach	6	3	0	PDGFRA	18	2525A>T/ Asp842Val	No	Interme- diate	46,XY[9]
14	M/42	Small intestine	10	6	1	KIT	11	1666_1689del/ Gln556_Ile563 del	No	High	70~77,add(X)(q28)x2,-Y,-1,+3,-4,+5,+6,add(6)(q12)x2,+7,+8,+9,-10,-11,+12,-13,+14,-15, +16,+17,+18,del(18)(q12)x2,+19,+20,der(20)t(1;20)(q25;p13)x2,+21,+22,der(?22) t(1;?22)(q11~12;q11~12)x2[cp7]/46,XY[7]
15	F/76	Stomach	2	2	0	KIT	11	1731_1754dup/ Tyr578_Pro585 dup	No	Very low	46,XX[9]/nonclonal[1]
16	F/72	Stomach	11	2	1	PDGFRA	18	2530_2541del/ Met844_Ser847 del	No	High	45~46,XX,+add(2)(p11),-14[cp14]/45~46,idem,tas(12;15)(q24;p13)[cp7]/45~46,idem, tas(12;19)(q24;q13)[cp2]/46,idem,tas(15;19)(p13;q13)[4]/44~47,idem,-8,der(12) t(8;12)(q13;p13)[cp3]/44~45,idem,-add(2),+2,der(2;21)(q10;q10)[cp2]/45~47,idem, -add(2),+der(2)t(2;8)(p11;q13)ins(2;?)(p11;?)[cp10]/45~46,idem,-add(2),+der(2)t(2;8) ins(2;?),dic(19;19)(q13;q13)[cp3]/46,idem,-add(2),+der(2)t(2;8)ins(2;?),tas(…
17	F/74	Stomach	8	1	0	KIT	11	1715_1738dup/ Pro573_His580 dup	No	Interme- diate	46,XX[6]
18a	M/40	Stomach/ NB	5.5	12	0	KIT	11	Nd/ Trp557_Val559 delinsPhe	No	High	karyotype failure
18b		Met (2,7)							No		47~51,XY,+7[cp2]/46,XY[53]
19	F/76	Stomach	15.5	7	0	KIT	11	Nd/ 3'end insertion	No	High	40~42,XX,del(1)(p13),del(11)(q21),inc[cp2]/46,XX[2]
20	M/76	Rectum	2.5	8	0	Nd		Nd	No	High	44~45,XY,-13[cp3]/46,XY[2]
21a	M/41	Stomach/ NB									karyotype failure
21b		Stomach	10	Nd	0	KIT	11	1673_1687del/ Lys558_Glu562 del	No	Metasta- tic	40,X,-Y,add(1)(p13),der(1;16)(p10;p10),-3,?der(4)inv(4)(p14~15q31)del(4)(q27),der(5) t(3;5)(p12;p13),-10,der(11)t(8;11)(q13;p13),-14,-15[cp13]/73~76,XX,-Y,add(1)x2, der(1;16),+der(1;16),+2,-3,?der(4)inv(4)del(4),der(5)t(3;5),+7,+8,+9,-10,der(11)t(6;11) (p21;q21),der(11)t(8;11),-14,-15,+17,+18,add(19)(q13),+i(19)(q10),+add(20)(p12~13), +21,+del(22)(q13),+1~2r[cp9]/73~77,XX,-Y,add(1)x2,der(1;16),+d…
21c		Met (0,9)							Imatinib		75~78,XX,-Y,add(1)(p13)x2,der(1;16)(p10;p10),+der(1;16),del(3)(q12)x2,?der(4)inv(4) (p14~15q31)del(4)(q27),+5,der(5)t(3;5)(p12;p13)x2,+6,+7,+9,-10,+11,der(11)t(8;11) (q13;p13)x2,+12,+13,-14,-15,+17,+18,+19,+20[cp13]/75~76,idem,-6,ins(6;12) (p21;q15q24)[cp2]
21d		Met (1,3)							Imatinib		46,XY[2]
22	F/84	Stomach	7	2	0	Nd		Nd	No	Interme- diate	45,XX,-14[5]/46~47,XX,+7[cp4]/47,XX,+6[2]/46~47,XX,+12[cp2]/46,XX[34]/nonclonal[1]
23	F/65	Stomach	2.5	4	0	KIT	11	1671_1679del/ Trp557_Val560 delinsCys	No	Low	45~46,XX,del(1)(p22),+4,-14[cp4]/45~46,idem,dic(19;19)(q13;q13)[cp2]/44~46,idem, tas(19;21)(q13;q22)[cp3]/46,XX[11]
24	F/53	Rectum/ Met (1,8)	Nd	40	1	KIT	11	Nd/Val560Asp	Imatinib	Metasta- tic	41~42,X,-X,-1,dic(2;19)(q11;q13),dic(4;?)(p11;?),+5,+8,-9,-13,-14,-15,der(22)t(1;22) (q11;q11~12)[cp32]/79~82<4n>,idemx2[cp3]/46,XX[8]
25	F/47	Stomach	4	0	0	KIT	11	1733_1735del/ Asp579del	No	Low	45,XX,-15[45]/46,XX[14]
26	F/38	Stomach	3	1	0	No mutation		No mutation	No	Low	46,XX[36]
27	F/73	Stomach	7.8	7	0	KIT	11	Nd/ 3' end insertion	No	High	45,XX,-14[51]
28a	M/57	Rectum	6	7	1	KIT	11	1679T>A/ Val560Asp	No	High	40~41,XY,-1,dic(2;22)(q11;p13),der(3)t(1;3)(q12;p13),-6,der(8)t(2;8)(q31;q24),-9, der(13)t(1;13)(p13;q14),add(14)(p13),der(15)t(3;15)(p13;p11),der(19)t(6;19)(p12;p13), -22[cp20]/42,idem,+mar1[2]
28b		Met (6,6)							No		42,XY,-1,dic(2;22)(q11;p13),der(3)t(1;3)(q12;p13),-6,der(8)t(2;8)(q31;q24),-9,del(9) (p22),der(13)t(1;13)(p13;q14),add(14)(p13),der(15)t(3;15)(p13;p11),der(19)t(6;19) (p12;p13),-22,+mar2[cp28]/42~43,idem,dup(11)(q12q25)[cp14]/45,XY,-5,der(22)t(5;22) (q11;q13)[2]/46,XY[12]
29	F/56	Stomach	5	4	0	KIT	11	1676T>C/ Val559Ala	No	Low	43,X,-X,-14,-22[44]/46,XX[3]
30	M/59	Small intestine	3.5	5	0	KIT	11	1676T>A/ Val559Asp	No	Low	42~43,XY,-1,-14,-15,der(22)t(1;22)(q11;q13)[cp6]/46,XY[25]/nonclonal[4]
31	F/82	Stomach	7	5	0	KIT	11	1669T>A/ Trp557Arg	No	Interme- diate	51,XX,+5,+7,+8,+12,+17[3]/50~51,idem,tas(8;20)(q24;q13)[cp2]/51~52,idem,tas (12;20;17)(p13;q13p13;q25)[cp3]/51~52,idem,tas(19;21)(q13;q22)[cp3]/50~51,idem, tas(20;21)(q13;q22)[cp3]/49~51,idem,-4,tas(7;20)(p22;q13),der(12)t(4;12)(q11;p13) [cp3]/50~52,idem,tas(8;17)(q24;q25),tas(20;20)(q13;q13)[cp3]/48~53,idem,der(20) t(20;20)(p11;q13)[cp17]/51~52,idem,tas(12;19)(p13;q13),der(20)t(20;20)[cp4]/50~52…
32	M/74	Stomach	7	0	0	KIT	11	1733_1735del/ Asp579del	No	Interme- diate	45,X,-Y[14]
33	F/60	Stomach	8	0	0	PDGFRA	12	1698_1712del/ Ser566_Glu571 delinsArg	No	Interme- diate	46,XX[8]/nonclonal[1]
34	F/62	Stomach	3.5	6	0	Nd		Nd	No	Interme- diate	74~75,XXX,+5,+6,+8,-9,+11,+12,+13,-14,-15,+17,-18,+19,+20,+21[cp17]
35	F/38	Small intestine/ Met (3,7)	Nd	Nd	Nd	KIT	11	Nd	Imatinib	Metasta- tic	46,XX[11]
36	F/41	Stomach	7	5	0	KIT	11	1676T>A/ Val559Asp	No	Interme- diate	44,X,-X,del(3)(q13),der(13)t(3;13)(q23;q22),-14,i(15)(q10)[33]/46,XX[5]
37	M/71	Stomach	17	60	0	PDGFRA	18	2525A>T/ Asp842Val	No	Metasta- tic	41~42,XY,del(1)(p22),-3,dic(4;9)(q21;p13),der(5)t(5;8)(p13;q13~21),-8,der(12)t(12;13) (p11;q12),-13,der(14)t(3;14)(p12;p13),del(15)(q15q22),-19,-22,+der(?)t(4;?)(q21;?), +mar[cp38]/41~42,idem,del(18)(q11)[cp9]/40~41,idem,-18[cp7]/39~42,idem,del(1) (q11),add(14)(p11)[cp2]/46,XY[41]/nonclonal[5]
38	F/84	Stomach	8	0	0	KIT	11	1676T>C/ Val559Ala	No	Interme- diate	44,XX,-14,-22[10]/45,idem,+5,t(6;18)(q27;q11)[21]/45,idem,add(2)(q37),+5,t(6;18)[3]/ 45,idem,t(1;7)(p32;q32),+5,t(6;18)[2]
39	F/75	Stomach	4.5	1	0	No mutation		No mutation	No	Low	47,XX,+8[18]/45~46,idem,del(8)(q13q22),-14[9]/47,idem,t(6;12)(q21;q15)[3]/47,XX,+7 [4]/47~48,XX,+13,+18[cp4]/45~46,XX,inv(1)(p13p36)[2]/46,XX[116]/nonclonal[16]
40	F/81	Stomach	2.5	2	0	KIT	11	1676T>A/ Val559Asp	No	Low	44~45,XX,dic(9;14)(p11~13;q11)[cp7]/46,idem,+13[2]/43~44,idem,der(2)t(2;12) (q37;q11),-12[cp9]/45,idem,-2,der(11)t(2;11)(p13;p15),+r[cp3]/43~46,idem,dic(11;22) (p11;q12~13)[cp22]/43~44,idem,dic(11;22),tas(14;19)(p13;q13),dic(19;19)(q13;q13), tas(19;22)(q13;p13)[cp11]/46,XX[21]
41	F/71	Stomach	20	1	0	Nd		Nd	No	High	46,XX[26]/nonclonal[1]
42	M/78	Stomach	10.5	9	0	KIT	11	1676T>A/ Val559Asp	No	High	42,XY,-1,del(3)(q11),i(8)(q10),-13,-14,-15,-22,+der(?)t(1;?)(q12;?)[2]/45,X,-Y[5]/ 47,XY,+7[2]/46,XY[52]
43a	M/52	Rectum	16	4	1	KIT	9	1504_1509dup/ Ala502_Tyr503 dup	No	High	45~46,XY,-1,del(4)(q25),dic(5;9)(p13;p13),-7,+8,del(9)(p21),der(11)t(11;12) (p15;q13)ins(11;?)(p15;?),add(12)(q15~21),?der(13)(13pter->13q11::7p13-> 7p21~22::7q11->7qter),der(17)t(4;17)(q25;q25)ins(17;?)(q25;?),add(18)(q22~23), dic(22;?22)(p13;q11),+r[cp7]/43~44,idem,add(3)(q12~13),-8[cp31]/46,XY[2]
43b		Met (2,7)							Imatinib		43~44,XY,-1,del(4)(q25),dic(5;9)(p13;p13),-7,+8,del(9)(p21),der(11)t(11;12) (p15;q13)ins(11;?)(p15;?),add(12)(q15~21),?der(13)(13pter->13q11::7p13-> 7p21~22::7q11->7qter),der(17)t(4;17)(q25;q25)ins(17;?)(q25;?),add(18)(q22~23), dic(22;?22)(p13;q11),+r[cp9]/46,XY[5]
44	F/60	Small intestine	Nd	Nd	Nd	KIT	11	1668_1691delinsACC/ Trp557_Asn564 delinsPro	Imatinib	Metasta- tic	42,XX,dic(1;2)(p11;p11),-9,-15,-22[24]/82~84,idemx2[cp12]/46,XX[1]
45	M/69	Stomach	9	3	0	PDGFRA	18	2525A>T/ Asp842Val	No	Interme- diate	44~45,XY,-1,der(14)t(1;14)(q11~12;q21~22)[cp30]/45~46,idem,+8[26]/46,idem,+8, add(13)(q34)[2]/46,XY[6]/nonclonal[2]
46	F/55	Stomach	16	5	0	Nd		Nd	No	High	44,XX,-14,-22[56]/47,XX,+7[2]
47	F/66	Stomach	5	2	0	PDGFRA	18	2525A>T/ Asp842Val	No	Low	45,XX,-14[16]/45~46,idem,add(7)(q36),del(11)(q13)[cp26]/45,idem,tas(2;19)(q37;q13), add(7),del(11)[4]/45,idem,tas(4;19)(q35;q13),add(7),del(11)[4]/45,idem,add(7), del(11),dic(19;19)(q13;q13)[2]/42~45,idem,+2,add(7),del(11)[cp3]/45,idem,add(2) (q37),add(7),del(11)[5]/43~46,idem,add(7),del(11),+r[cp5]/46,XX[5]
48	F/58	Small intestine	Nd	Nd	Nd	No mutation		No mutation	No	Metasta- tic	46,XX[25]/nonclonal[3]
49	M/77	Stomach	24	20	1	KIT	13	1924A>G/ Lys642Glu	No	Metasta- tic	45,X,-Y[44]/45,idem,inv(5)(p13q35)[9]/46,XY[10]
50	F/78	Stomach	3.5	2	0	KIT	11	1649_1660del/ Pro551_Glu554 del	No	Low	45,XX,-14[5]/46,XX[51]/nonclonal[7]
51	M/87	Stomach	3.5	3	0	PDGFRA	18	2525A>T/ Asp842Val	No	Low	45,X,-Y[9]/46~47,idem,+7[cp3]/47,XY,+12[3]/46,XY[4]
52	M/64	Rectum	4.5	4	0	Nd		Nd	No	Low	46,XY[14]
53	M/62	Small intestine	2.8	3	0	Nd		Nd	No	Low	46,XY[12]
54	M/63	Rectum	3.1	3	0	Nd		Nd	No	Low	44~45,XY,del(1)(p13p22),add(7)(p11),del(8)(p21),add(10)(p11),-14,-15,-16,add(17) (q25),del(19)(p13),-22,+2mar[cp21]/46,XY[36]/nonclonal[8]
55	F/60	Stomach	13	72	0	Nd		Nd	No	Metasta- tic	39~40,XX,i(8)(q10),-9,-9,der(11)t(9;11)(q12;q13~14),der(11;12)(q10;q10),dic(13;15) (p11;p11),-14,-15,der(16)t(12;16)(q11;p13),-21,-22,+r[cp21]/77~79,idemx2[cp8]/ 75~77,idemx2,-X,del(6)(q21)[cp3]
56	M/39	Stomach	12	51	1	KIT	11	1665_1715del/ Gln556_Asp572 del	No	High	40~42,XY,-1,-4,der(4)t(4;22)(q35;q11),der(6)(6pter->6q13::1q42->1q11:),-9,-14,-22 [cp6]/42~44,idem,+4,+14,+17[cp9]/84~97,XXYY,-1,-4,der(4)t(4;22)x2,+5,+6,der(6)x2, +7,+8,+8,-9,-9,+13,-14,+16,+17,+18,+19,-22,-22[cp7]/46,XY[4]
57	F/54	Esophagus	6.1	3	0	KIT	13	1924A>G/ Lys642Glu	No	High	52,XX,+4,+5,+5,+8,+20,+21[4]/52,idem,add(2)(p25)[3]/51~52,idem,der(2)t(1;2) (q12;p25)[cp14]/51,idem,-2,der(2)t(2;2)(p25;q11),+r[2]/51,idem,-2,der(2)t(2;2) (p25;q11)ins(2;?)(p25;?)[5]/46,XX[7]
58	M/43	Small intestine/ Met (1,7)	4	1	0	KIT	9	1504_1509dup/ Ala502_Tyr503 dup	No	Low	46,XY[25]
59	F/65	Stomach	15	13	0	PDGFRA	12	1682T>A/ Val561Asp	No	High	47,XX,+7[5]/46,XX[37]/nonclonal[7]
60	F/60	Stomach	15	48	1	KIT	11	1667_1672del/ Trp557_Lys558 del	No	Metasta- tic	77~82<3n>,XXX,+X,+dic(1;?)(p11;?),+2,+4,+5,-6,+7,+8,-9,+12,+13,-14,-15,+16,+17,+18, +19,+20,+20,-21[cp9]/46,XX[13]/nonclonal[1]
61	F/74	Stomach	11	53	1	KIT	11	1679T>A/ Val560Asp	No	High	43,XX,-9,-14,-22[18]/46,XX[6]
62	F/80	Stomach	6	11	0	KIT	11	1657_1671del/ Tyr553_Trp557 del	No	High	45~46,XX,-14[cp7]/46,idem,+4[2]/46,XX[1]/nonclonal[2]
63	M/74	Stomach	5.5	2	0	KIT	11	1676T>C/ Val559Ala	No	Interme- diate	45,XY,-14[31]/46,XY[4]
64	F/82	Stomach	6.5	1	0	PDGFRA	18	2525A>T/ Asp842Val	No	Interme- diate	45,XX,-14[12]/45,X,-X[11]/46,XX[20]
65	M/64	Stomach	14.5	9	1	KIT	11	1719_1754dup/ Thr574_Pro585dup	No	High	46,XY[22]/nonclonal[2]
66	F/66	Stomach	13	35	0	KIT	11	1653_1670del/ Met552_Trp557 del	No	High	42,XX,add(2)(q13),-3,i(8)(q10),-9,-14,+18,-21,-22[39]/41,idem,-X[6]/46,XX[6]
67	M/59	Rectum	8	Nd	0	KIT	11	1669_1674del/ Trp557_Lys558 del	Imatinib	High	46,XY[29]/nonclonal[2]
68	M/62	Stomach	3.1	2	0	KIT	11	1722_1754dup/ Gln575_Pro585 dup	No	Low	45,X,-Y[3]/46,XY[19]/nonclonal[2]
69	M/33	Extragastro-intestinal	17	Nd	Nd	KIT	11	1648_1653del/ Lys550_Pro551 del	Imatinib	Metasta- tic	42,XY,-1,add(1)(q42),-8,der(13)t(1;13)(q12;q32),-14,-15,i(17)(q10),+20,-22[19]/ 46,XY[15]
70	F/47	Stomach	5	3	0	PDGFRA	18	2525A>T/ Asp842Val	No	Low	42~44,XX,der(1;9)(q44;p13)add(1)(p13),-14[cp3]/43~44,idem,-der(1;9),+trc(9;1;9) (p21;p13q44;p13),+9[cp44]/46,XX[7]
71	M/60	Stomach	4.5	6	0	KIT	11	1675_1677del/ Val559del	No	Interme- diate	45,XY,-14[13]
72	M/60	Small intestine	Nd	Nd	Nd	KIT	11	Nd	No	Metasta- tic	46,XY[23]
73	F/40	Small intestine/ Met (7,4)	12	16	1	KIT	11	1669_1674del/ Trp557_Lys558 del	Imatinib	High	46~47,XX,del(1)(p13),der(1)t(1;3)(p13;p12),-2,der(3)t(1;3)add(1)(p36),der(4;5) (q10;q10),+8,+8,-10,add(14)(q32),-15,-20,-22,+der(?)t(2;?)(q13~14;?),+4mar[cp9]/ 47~48,idem,+der(1)t(1;2)(p13;q12~13)[cp7]/46,idem,+del(1)(p13),-4[cp9]
74	F/42	Small intestine	8.5	Nd	Nd	KIT	9	1504_1509dup/ Ala502_Tyr503 dup	Imatinib	Metasta- tic	40~44,XX,-1,der(13)t(1;13)(q12;q34),-14,-15,-18,-22,+mar[cp4]/46,XX[19]/nonclonal[1]
75	F/81	Stomach	7	7	0	KIT	11	1676T>A/ Val559Asp	No	High	43~44,XX,-14,tas(19;21)(q13;p13),-22[cp10]
76	M/28	Small intestine	13	11	1	KIT	11	1662_1685del/ Val555_Glu562 del	No	High	46,XY[27]/nonclonal[1]
77	M/56	Small intestine	13	14	Nd	KIT	11	1669T>A/ Trp557Arg	No	Metasta- tic	43,X,-Y,idic(1)(p13),+8,+8,-14,-15,-18,-22[cp4]/45,idem,+7,+mar[cp4]
78a	F/62	Stomach/ NB									42~43,XX,der(1;19)(p11;q13)ins(1;?)(p11;?),-14,-22[cp7]
78b		Stomach	4	4	1	PDGFRA	18	2525A>T/ Asp842Val	No	Metasta- tic	43~44,XX,add(1)(p11),-14,-22[cp6]/43,XX,der(1;19)(p11;q13)ins(1;?)(p11;?),-14,-22 [cp17]/46,XX[15]
78c		Met (5,3)							No		42~43,XX,der(1;19)(p11;q13)ins(1;?)(p11;?),-14,-22[cp4]/43,idem,add(11)(p15), tas(17;20)(p13;q13)[cp8]/42,idem,add(11),der(17;20)(p13;q13)ins(17;?)(p13;?)[3]/ 42,idem,add(11),-17,der(20)t(17;20)(q11;q13)[3]/42,idem,-der(1;19)ins(1;?),+der(1;17) (p11;p13)ins(1;?),add(11),dic(19;20)(q13;q13)[6]/46,XX[4]
78d		Met (7,9)							No		42~43,XX,dic(1;19)(p22;q13),add(11)(p15),-14,add(15)(q26),tas(17;20)(p13;q13),-22[cp4]/42~43,idem,t(2;13)(q33;q12),-add(15),-tas(17;20)[cp4]/42,idem,-dic(1;19), +dic(1;17)(p22;p13),-add(11),+dic(11;19)(p13;q13)[cp12]/46,XX[1]
79	F/57	Esophagus	3.2	3	0	KIT	11	1678_1680del/ Val560del	No	Low	41~44,X,-X,add(1)(p36),add(2)(p23~24),-12,del(13)(q22),-20,add(21)(q22),der(22) t(12;22)(q13;q13)[cp8]/46,XX[1]
80	F/87	Stomach	4.5	4	0	PDGFRA	14	1975A>T/ Asn659Tyr	No	Low	46,XX[24]/nonclonal[1]
81	M/66	Rectum	5.5	Nd	0	KIT	11	1675_1677del/ Val559del	Imatinib	High	44~48,XY,+5,+add(8)(q11),dic(8;9)(p21;p13),-14,+18,+20[cp13]/46,XY[3]
82	M/74	Stomach	6.5	2	0	KIT	11	1727T>C/ Leu576Pro	No	Interme- diate	44,XY,-15,-21[13]/46,XY[1]
83	M/54	Stomach/ Met (15,4)	Nd	Nd	Nd	Nd		Nd	No	Nd	46,XY
84	F/50	Stomach	13	32	0	KIT	11	1669_1674del/ Trp557_Lys558 del	No	High	45,XX,-9,+12,-14[13]
85	M/73	Small intestine	15	106	0	KIT	11	1699_1734delinsGAAGTT/ Asn567_Tyr578 delinsGluVal	No	High	72~75,XXY,+Y,i(1)(q10),-2,+3,add(3)(q13)x2,+4,+5,del(6)(p21)x2,+add(6)(q21), +7,+7,+7,dic(7;12)(q11;p11)x2,+8,-9,-10,-11,+12,-14,-15,+16,-17,add(19)(p13)x2, add(19)(q13),+add(19)(q13),-21,-22,+3~4mar[cp16]/46,XY[3]
86	M/51	Stomach	17	20	1	KIT	11	1661_1675del/ Glu554_Lys558 del	No	Metasta- tic	45,X,-Y[5]/46,XY[17]
87	M/69	Stomach	3.3	5	0	KIT	11	1671_1673del/ Lys558del	No	Low	44,XY,del(3)(q13),-14,-22[18]
88	M/60	Stomach	2.4	3	0	No mutation		No mutation	No	Low	45,XY,-14[11]
89	M/72	Stomach	2.7	2	0	KIT	11	1654_1671del/ Met552_Trp557 del	No	Low	45,XY,-14[18]/46,XY[2]
90	M/56	Stomach	3.5	2	0	PDGFRA	18	2525A>T/ Asp842Val	No	Low	46,XY[17]/nonclonal[2]
91	M/76	Small intestine	12	4	Nd	KIT	11	1669T>C/ Trp557Arg	No	Metasta- tic	46,XY[21]
92	M/76	Stomach	5.5	3	0	KIT	11	1669T>C/ Trp557Arg	No	Interme- diate	45,XY,-14[12]
93	M/60	Small intestine	2	Nd	1	No mutation		No mutation	No	High	90~91,XXYY,add(1)(p11)x2,+5,+5,+5,inc[cp5]/46,XY[18]/nonclonal[1]
94	F/58	Small intestine	19	Nd	1	No mutation		No mutation	No	High	39~41,XX,-1,add(5)(p13),add(7)(q32),add(9)(q21~22),add(9)(q22),-10,-11,-13,-14, -15,-16,-19,-22,+der(?)t(1;?)(q11~12;?),+1~3mar[cp16]/46,XX[6]
95	F/77	Stomach	4.5	1	0	KIT	11	1713_1739dup/ Ile571_Asp572 insAspProThrGln LeuProTyrAspGln	No	Low	46,XX[24]
96	M/44	Stomach	4.5	3	0	KIT	17	2466T>A/ Asn822Lys	No	Low	46,XY,-3,+8,der(14)t(3;14)(p12;q11~12)[15]/46,XY[1]
97	F/83	Stomach	1.5	1	0	KIT	11	1663_1677del/ Val555_Val559 del	No	Very low	46,XX[15]
98	M/59	Stomach	4	2	0	KIT	11	1722_1727dup/ Gln575_Leu576 dup	No	Low	46,XY[19]/nonclonal[2]
99	M/68	Stomach	4	8	0	KIT	11	1668_1679del/ Gln556_Val560 delinsHis	No	Interme- diate	47,XY,+5[17]/47,idem,dic(13;19)(p11;q13)[2]
100	F/68	Stomach	2.7	1	0	Nd		Nd	No	Low	45,XX,der(3)t(3;10)(q13;q23),add(10)(q11),der(11)t(3;11)(q13;p15),-14[14]/ 43~44,idem,-13[cp3]
101	M/43	Stomach	7.8	2	0	KIT	11	1721_1744dup/ Thr574_Gln575 insGlnLeuProTyr AspHisLysSer	No	Interme- diate	45,XY,-14[7]/46,XY[2]
102	M/70	Stomach	6	13	0	KIT	11	1669_1674del/ Trp557_Lys558 del	No	High	47~48,XY,-1,+del(5)(q15),add(6)(q23),-7,+8,-9,+der(11;11)(p11;q13)dup(11)(q22q24), +20,+mar[cp42]/46,XY[2]
103	F/72	Small intestine	5	2	0	Nd		Nd	No	Low	42~44,XX,-1,-15,der(15;22)(q10;q10),del(22)(q12)[cp3]/43~44,idem,-11,+r,+mar [cp4]/42~43,idem,-der(15;22),+der(15;22)t(20;22)(q13;q13),+r[cp2]/46,XX[5]
104	M/73	Stomach	5.2	1	0	PDGFRA	18	2524_2532del/ Asp842_Met844 del	No	Interme- diate	45~47,X,-Y,+7[cp4]/46,XY[17]/nonclonal[2]
105	F/69	Stomach	7.2	6	0	KIT	11	1676T>A/ Val559Asn	No	High	44,XX,-14,-22[7]
106	M/77	Stomach	1.5	2	0	KIT	11	1679_1681del/ Val560del	No	Very low	45,XY,-14[4]
107	F/67	Stomach	2.5	0	0	PDGFRA	18	2527_2538del/ Ile843_Asp846 del	No	Low	47,XX,t(1;15)(q11;q11),+del(2)(p13),t(2;8)(p11;q11),-17,der(18)t(18;22)(p11;q11), der(?22)t(17;?22)(q11;q11),+der(?)(?;17)(?;q11)[5]/46,XX[4]
108	M/60	Stomach	9	130	0	KIT	11	1648_1674del/ Lys550_Lys558 del	No	High	85~86,XXYY,-1,-9,-11,-14,-14,-19[cp5]/84~85,idem,-5,der(10)t(5;10)(q11;q26)[cp2]/ 46,XY[8]
109	F/52	Stomach	3	2	0	Nd		Nd	No	Low	42~43,X,-X,-1,t(2;3)(p10;p10),-13,-14,-19,-22,+der(?)t(1;?)(q12;?),+mar[cp3]/ 39~41,idem,der(4;14)(q10;q10),add(7)(q32),-19[cp5]/46,XX[2]
110	F/82	Stomach	5.5	4	0	KIT	11	1676T>A/ Val559Asp	No	Interme- diate	45,XX,-14[15]
111	F/66	Stomach	4.8	4	0	KIT	11	1683_1718del/ Glu562_Pro573 del	No	Low	44,XX,-14,-22[5]/46,XX[10]
112	M/79	Stomach	6.4	11	0	KIT	11	1669_1683del/ Trp557_Glu561 del	No	High	46,XY,del(13)(q22q32)[11]/46,XY,t(2;11)(p15~16;q13~14)[7]/46,XY[18]/ nonclonal[1]
113	F/64	Stomach	2.3	2	0	PDGFRA	18	2525A>T/ Asp842Val	No	Low	44~45,X,-X,-21[cp4]/46,XX[5]
114	M/45	Stomach	12	50	1	KIT	11	1661_1675del/ Glu554_Lys558 del	No	High	69~77,XY,-X,+Y,-1,-3,-4,+5,+5,-6,+8,+8,-9,der(9)t(1;9)(q25;p22)x3,-10,+12,+12,+13, +14,der(14)t(6;14)(p11;q13)x2,+15,+16,+17,+21,-22,add(22)(p12)x3[cp15]
115	M/80	Stomach	5.5	1	0	KIT	11	1676T>A/ Val559Asp	No	Interme- diate	46,XY,+8,-14[5]/46,idem,tas(6;19)(q27;q13)[2]/46,idem,tas(13;13)(p13;p13)[5]/ 46,idem,tas(13;19)(p13;q13)[2]
116a	M/38	Stomach/ NB									45~46,XY,del(1)(p13p31),-14[cp22]/45,idem,del(12)(q14q21)[2]/45,idem,tas(13;20) (p13;p13)[2]
116b		Stomach	14	1	1	PDGFRA	18	2525_2543delins TTGATGT/ Asp842_Asn848 delinsValAspVal	No	High	45~46,XY,del(1)(p13p31),-14[cp19]/45,idem,del(12)(q14q21)[6]/41~46,idem,+8, der(8;13)(q10;q10)[cp2]/40~45,idem,+8[3],dic(8;15)(p11;p11)[3],tas(9;13)(q34;p13)[3],del(12)[6][cp6]
117	M/70	Stomach	6.5	2	0	KIT	11	1671_1715del/ Trp557_Asp572 delinsCys	No	Interme- diate	45,XY,-14[13]/46,XY[3]
118	F/59	Stomach	3.2	1	0	KIT	17	2466T>A/ Asn822Lys	No	Low	45~46,XX,-1,der(15)t(1;15)(q12;q26)[cp2]/46,XX[23]
119	F/70	Stomach	5.5	4	0	KIT	11	1669T>A/ Trp557Arg	No	Interme- diate	44,XX,-14,-22[7]/46,XX[2]
120	F/78	Stomach	3.8	1	0	KIT	11	1675_1677del/ Val559del	No	Low	45,XX,-15[15]
121	F/70	Stomach	4.3	1	0	KIT	11	1675_1677del/ Val559del	No	Low	44,XX,-14,-22[29]/46,XX[2]
122	M/87	Stomach	Nd	Nd	Nd	KIT	11	1670_1675del/ Trp557_Val559 delinsPhe	No	Nd	44~49,X,-Y,add(1)(q42),add(3)(p21),add(4)(q25),+5,+add(7)(q22),dic(7;15) (p11;p11),del(8)(p21),-9,del(10)(p13),add(12)(p13),-16,+17,+18,+add(20)(q13), +2mar[cp14]
123	F/67	Stomach	9	0	0	PDGFRA	18	2525A>T/ Asp842Val	No	Interme- diate	45,XX,-14[6]/45,idem,add(19)(q13)[2]/42~44,idem,dic(19;19)(q13;q13)[cp5]/ 46,XX[12]
124	M/63	Stomach	6.5	1	0	PDGFRA	18	2525A>T/ Asp842Val	No	Interme- diate	45~46,XY,-14,+mar[cp5]/46,idem,+2,-mar[7]/44,idem,der(1)t(1;13)(p13;q12),-13, -18[17]/46,XY[4]
125	M/68	Stomach	3	1	0	PDGFRA	14	1977C>G/ Asn659Lys	No	Low	45,XY,-14[8]/44,idem,der(1;15)(q10;q10)[4]/43~44,idem,dic(15;21)(p11;p11)[cp6]/ 45~46,idem,tas(15;22)(p13;p13)[cp2]/46,XY[6]
126	M/70	Small intestine	4.3	2	0	No mutation		No mutation	No	Low	45~47,XY,add(1)(p13)[cp15]/46,XY[6]
127	M/82	Stomach	6.5	20	0	KIT	11	1669_1674del/ Trp557_Lys558 del	No	High	103~107<5n>,XXYY,-X,-1,-4,-6,+7,+8,-9,-10,add(10)(q24)x2,-11,-13,-14,-14,-15,-15, -17,+18,+19,+20,+20,-21,-22[cp6]/46,XY[10]
128	F/59	Stomach	2.8	0	0	KIT	11	1652_1669del/ Pro551_Trp557 delinsArg	No	Low	45,XX,dic(5;14)(p13;q11~12)[17]/46,XX[4]
129	F/66	Stomach	2.5	1	0	KIT	11	1667_1672del/ Trp557_Lys558 del	No	Low	44~45,XX,-14[cp3]/44,idem,der(15;21)(q10;q10)[5]/43,idem,-X,der(15;21)[6]/ 46,XX[12]
130	M/60	Small intestine	6	3	0	KIT	11	1735_1737del/ Asp579del	No	High	43~44,XY,dic(1;8)(p11;p11),-14,-15,der(15)t(7;15)(p11;q26)[cp8]/41~42,idem, dic(18;22)(p11;p11)[cp11]/46,XY[2]
131	M/69	Extragastro-intestinal	28	178	1	KIT	11	1666_1689del/ Gln556_Ile563 del	No	High	41~43,XY,-1,-2,add(2)(p25),+7,dic(7;9)(p11;p22)x2,-10,-12,-15,-17,der(18;19) (q10;p10),+20,-21,-22,+der(?)t(?;12)(?;q11),+r,+3mar[cp16]/46,XY[2]
132	M/52	Stomach	3	0	0	KIT	11	1679_1681del/ Val560del	No	Low	47,XY,+7[8]/45,X,-Y[5]/46,XY[20]/nonclonal[1]
133	F/65	Stomach	4.7	4	0	KIT	11	1657T>A/ Tyr553Asn	No	Low	46,XX[22]/nonclonal[4]
134	F/71	Stomach	4	3	0	KIT	11	1676T>C/ Val559Ala	No	Low	44,XX,-14,-22[17]/46,XX[3]
135	M/47	Small intestine	1.2	2	0	Nd		Nd	No	Very low	46,XY[25]
136	F/68	Stomach	10.2	3	0	PDGFRA	18	2525_2536del/ Ile843_Asp846 del	No	High	46,XX[23]
137	F/75	Stomach/ NB	Nd	Nd	Nd	KIT	11	1728_1766dup/ Pro557_Leu589 dup	No	Metasta- tic	82~83,XXXX,dic(1;?)(p11;?)x2,add(2)(p13),del(3)(p13),-4,add(5)(q13)x2,-6,der(6;?) (q10;p10),add(8)(q22)x2,-9,add(9)(p13),add(9)(p24),-10,-14,-14,-15,del(15) (q23q26)x2,del(15)(q13q15),-16,der(16)t(16;18)(q24;q11),-18,-18,-19,add(19) (q13),-21,-22,+5mar[cp10]/46,XX[5]
138	F/69	Stomach	1.7	3	0	KIT	11	1679T>G/ Val559Gly	No	Very low	45,XX,-14[21]
139	M/61	Stomach/ Met (7,3)	16	40	1	KIT	11	1667_1681del/ Trp557_Glu561 del	No	High	46,XY[17]/nonclonal[2]
140	F/62	Stomach	3	2	0	KIT	11	1654_1671del/ Met552_Trp557 del	No	Low	45,XX,dic(8;22)(p11;q12~13)[15]
141	M/49	Rectum/ NB	Nd	Nd	Nd	KIT	11	1676T>G/ Val559Gly	No	Metasta- tic	127~130,XXXXYY,der(1;?)(q10;?)x2,+2,del(2)(p13)x3,-4,+5,-6,+8,-9,-9,-10,add(10) (q24)x2,del(10)(q22)x2,-11,-11,-13,-13,-13,-14,-14,-14,-15,-15,-15,-17,del(17)(p11), -18,-18,-21,-21,-22,-22,+8~10mar[cp13]/46,XY[1]
142	F/69	Small intestine	12.5	16	0	KIT	11	1722_1736dup/ Tyr578_Asp579 insGluGlnLeuPro Tyr	No	High	46,XX[15]/nonclonal[3]
143	M/60	Stomach	3	2	0	PDGFRA	12	1682T>A/ Val561Asp	No	Low	46,XY[25]/nonclonal[2]
144	F/63	Stomach	4.5	4	0	KIT	11	1669T>A/ Trp557Arg	No	Low	43,X,-X,-14,-22[4]/44,X,-X,dic(14;22)(q24;p11)[4]/44,X,-X,dic(14;22)(q32;p11)[2]/ 45,X,-X[17]/46,XX[1]
145	M/68	Stomach	4.8	3	0	KIT	17	2466T>G/ Asn822Lys	No	Low	46,XY[24]
146	M/69	Stomach	2.6	6	0	KIT	11	1676_1681del/ Val559_Val560 del	No	Interme- diate	51,XY,+3,+5,+7,+17,+21[12]/52~53,idem,+2[cp2]/52,idem,+6[8]/52,idem,-3,-7,+r[cp2]/ 46,XY[4]
147	F/80	Stomach	9	1	0	KIT	11	1679_1680TT> AG/ Val560Glu	No	Interme- diate	44,XX,-14,-22[14]/43,idem,dic(1;19)(p13;q13)[14]/43,idem,-X,dic(1;19),+2[2]/44,idem, dic(19;19)(q13;q13)[2]/44,idem,tas(X;19)(p22;q13)[2]/44,idem,tas(7;19)(p22;q13) [cp2]/46,XX[1]
148	F/70	Stomach	2.5	1	0	KIT	11	1650_1664del/ Pro551_Val555 del	No	Low	45~90<2n>,XX,-14,-22,+mar[cp3]/43~45,idem,add(14)(p11)[cp6]/43~44,idem, dic(1;19)(q21;p13),add(14)[cp4]/44~45,idem,tas(1;16)(q44;q24),add(14)[cp3]/ 46,XX[10]
149	F/64	Stomach	2.5	0	0	KIT	11	1662_1676delins AGTGGAAGG/ Gln556_Val559 delinsGluGly	No	Low	43,X,-X,-14,-22[13]
150	M/55	Small intestine	6	Nd	0	KIT	13	1924A>G/ Lys642Glu	No	High	42~43,XY,dic(1;21)(p13;p11),-14,-15[cp10]/46,XY[10]
151	M/71	Rectum	4.1	Nd	0	KIT	11	1669_1674del/ Trp557_Lys558 del	Imatinib	High	46,XY[15]
152	F/49	Stomach	2	1	0	KIT	11	1650_1664del/ Pro551_Val555 del	No	Very low	43,XX,-9,-14,-22[11]/46,XX[5]
153	M/70	Stomach	6.5	1	0	KIT	11	1679T>C/ Val560Asp	No	Interme- diate	68~69,XXY,+5,+8,-13,-14,-15,+21,-22[cp5]/46,XY[4]
154	F/67	Stomach	7.5	Nd	0	KIT	11	1727T>C/ Leu576Pro	Imatinib	High	39,X,-X,dic(1;?22)(p13;q12),add(2)(p21),-3,-6,-9,-10,-11,der(13)t(9;13)(q21;q22), -14,-15,-22,+2mar[cp14]/43~45,idem,+2,+3,+6,+11,+2mar[cp5]/46,XX,inv(1) (p36q21)[3]/46,XX[8]/nonclonal[2]
155	M/60	Stomach	3.8	1	0	No mutation		No mutation	No	Low	46,XY[25]/nonclonal[4]
156	F/65	Stomach	3.5	1	0	PDGFRA	18	2525A>T/ Asp842Val	No	Low	45,XX,add(1)(q21),-14[21]/45,idem,tas(12;17)(p13;p13)[2]/45,idem,tas(12;18) (p13;p11)[4]/45,idem,der(12;18)(q10;q10)[3]/45,idem,tas(15;18)(p13;p11)[2]/ 47,XX,+X[3]/46,XX[13]/nonclonal[2]
157	F/74	Stomach	5	3	0	PDGFRA	18	2527_2538del/ Ile843_Asp846 del	No	Low	44~45,XX,+dic(2;8)(p11;p11),-14,-21[cp4]/45,idem,tas(16;19)(p13;q13)[cp3]/45,idem, tas(16;19)(q24;q13)[cp3]/41~45,idem,tas(17;19)(q25;q13)[cp3]/40~45,idem,r(16) (p13q24)[cp7]/44~45,idem,+16,dic r(16;16)(p13q24;q24p13)[cp6]/45,idem,r(16),r(19) (p13q13)[cp7]/44~45,idem,tas(4;17)(p16;q25),r(16)[cp3]/43~45,idem,tas(4;19) (p16;q13),r(16)[cp4]/44~45,idem,tas(8;17)(p23;q25),r(16)[cp2]/45,idem,r(16),tas …
158	M/67	Small intestine	3	0	0	KIT	11	1690_1728del/ Asn564_Leu576 del	No	Low	46,XY[23]
159	M/63	Stomach/ Met (5,4)	11	22	1	KIT	11	1676T>A/ Val559Asp	Imatinib	High	39,X,-Y,dic(1;19)(p13;q11),-4,del(7)(q32),+8,-9,add(9)(q34),-10,-14,-15,add(20)(q13), -22[11]/39,idem,del(6)(p21),add(7)(q36)[2]/46,XY[2]
160	M/65	Stomach	3	2	0	PDGFRA	18	2525A>T/ Asp842Val	No	Low	44~45,XY,dic(1;?)(p11;?),-11,der(13;15)(q10;q10),?add(14)(p11),+der(?)t(11;?) (q12~13;?)[cp9]/46,XY,der(14;15)(q10;q10)[3]/46,XY[23]/nonclonal[2]
161	F/52	Stomach	2.3	1	0	PDGFRA	14	1932_1940dup/ Leu645_Ile647 dup	No	Low	44,XX,dic(1;?)(p13;?),dic(10;?)(q11;?),-14,-15[13]
162	M/47	Stomach	22	Nd	1	KIT	11	1668_1674delinsA/ Trp557_Lys558 del	Imatinib	High	83~88,XXY,-Y,-1,add(1)(p36),dic(1;?)(p11;?),del(1)(q12),del(2)(p13),add(2)(q37), add(3)(p12),del(3)(q21),-4,del(4)(q27),-5,add(5)(q35),-7,add(7)(p22),del(7)(q32), -9,del(9)(p13),del(10)(q24)x2,-11,del(11)(q13),-12,add(12)(p11),-13,add(13)(q22), -14,-14,-15,-15,-15,-16,-17,-18,add(18)(q23),-19,add(19)(q11),+add(20)(q13)x2, -21,-22,-22,+r,+13~14mar[cp15]/46,XY[5]
163	M/80	Small intestine	4.5	24	0	KIT	11	1669T>A/ Trp557Arg	No	High	40~42,X,-Y,dic(4;13)(p12;p11),der(5)t(5;15)(p13;q11),-11,del(11)(p12),-13,-14,-15, +18,-21,-22,+der(?)t(11;?)(q12~13;?)[cp4]/75~80,XX,-Y,+1,del(1)(p22)x2,+2,+3,+4, dic(4;13)x2,+5,der(5)t(5;15)x2,-6,+7,+8,+9,+10,-11,+12,-13,-14,add(14)(q32)x2,-15, +17,+18,+18,+18,+19,+20,-21,-22,+der(?)t(11;?)x2,+4mar[cp4]/46,XY[3]
164	M/80	Stomach	2.9	1	0	KIT	17	2466T>A/ Asn822Lys	No	Low	42,X,-Y,-14,-21,-22[18]/46,XY[2]
165	M/72	Small intestine	12	12	0	KIT	11	1679T>A/ Val560Asp	No	High	41,XY,dic(1;?)(p11;?),-9,dic(11;12)(p11;p11),-14,-15,add(15)(p11),-18,-22,+mar [20]/46,XY[1]
166	M/72	Stomach	17	1	0	PDGFRA	12	1661_1723dup/ Tyr574_Val575 ins21aa	No	High	48,XY,+8,+14[6]/46,XY[18]/nonclonal[1]
167	M/66	Stomach	3.5	11	0	KIT	11	1648_1662del/ Lys550_Glu554 del	No	High	65~66,XY,-X,+Y,-1,-3,der(3)t(1;3)(q21;q21),+5,+add(6)(p21),+add(7)(q11),+8,-9,-10, +add(12)(q13),-14,-15,-17,i(17)(q10),+18,add(19)(q13),+20,-21,-21,-22[cp10]/ 46,XY[6]
168	F/47	Small intestine	Nd	Nd	Nd	KIT	11	1657_1671del/ Tyr553_Trp557 del	Imatinib Sunitinib	Metasta- tic	43~44,XX,der(1;2)(q10;q10),-14,-15,-22,+mar[cp6]/46,XX[19]/nonclonal[2]
169	M/71	Stomach	12	1	0	PDGFRA	18	2525A>T/ Asp842Val	No	High	45,XY,-14[21]/46,XY[1]
170	F/60	Extragastro-intestinal/ Met (14,6)	20	Nd	1	KIT	11	1673_1674insTCC/ Lys558delinsAsnPro	Imatinib	High	65,XXX,dic(1;?)(p11;?),der(1)t(1;12)(q44;q13),der(1)t(1;15)(q42;q13),-2,+der(3) t(1;3)(q12;p24),add(5)(p15),+8,+9,+10,-11,-13,der(13)t(3;13)(p24;p13),-15,-15, -21,-21,-22[cp4]/45,X,-X[4]/47,XX,+7[2]/46,XX[12]/nonclonal[4]
171	M/78	Stomach	3	7	0	KIT	11	1676T>A/ Val559Asp	No	Interme- diate	44,XY,-14,-22[13]
172	M/79	Stomach	4	3	0	KIT	11	1669_1672delinsG/ Trp557_Lys558 delinsGlu	No	Low	45,XY,-14[13]/46,XY[1]
173	F/93	Stomach	10.8	12	0	KIT	11	1669_1683del/ Trp557_Glu561 del	No	High	42,XX,-9,add(11)(p15),-14,-15,-17,-19,-22,+r,+mar[3]/46,XX[19]/nonclonal[3]
174	M/74	Stomach	5.5	1	0	PDGFRA	18	2525A>T/ Asp842Val	No	Interme- diate	46,XY[18]/nonclonal[4]
175	M/61	Stomach	5.1	5	0	KIT	11	1727T>C/ Leu576Pro	No	Interme- diate	45,XY,-14[18]/46,XY[4]
176	M/61	Small intestine	6.7	1	0	KIT	11	1676T>A/ Val559Asp	No	High	41~42,XY,der(1;18)(q10;q10),-14,-15,-22[cp14]/40~42,idem,der(2)t(2;9)(p25;q12) [cp2]/41~42,idem,tas(2;19)(p25;p13)[cp6]/41~79<2n>,idem,tas(2;19)(p25;q13)[cp2]/ 42,idem,tas(Y;19)(q12;q13)[cp2]/46,XY[2]
177	F/83	Stomach	3.2	1	0	KIT	11	1679T>A/ Val560Asp	No	Low	44~45,XX,-14[cp18]/44,idem,-X[3]/46,XX[6]
178	F/72	Stomach	2.8	2	0	KIT	11	1727T>C/ Leu576Pro	No	Low	56,XX,+X,+2,+4,+5,+5,+6,+8,+10,+11,+12[21]/46,XX[1]
179	M/66	Stomach	2.8	2	0	No mutation		No mutation	No	Low	43~46,XY,dic(1;?)(q21;?),add(5)(q13),der(11)t(5;11)(q13;p13),-13,-18,add(20) (p11),+1~2mar[cp12]/46,XY[2]
180	M/69	Stomach	5	1	0	PDGFRA	12	1682T>A/ Val561Asp	No	Low	47,XY,+der(2)t(2;17)(p11;q11~12)[10]/46,XY[5]
181	F/75	Stomach	2.5	1	0	KIT	11	1676T>A/ Val559Asp	No	Low	44,XX,-14,-22[16]/44,XX,idem,tas(1;9)(q44;q34)[2]/44,XX,idem,der(1)t(1;2)(q44;q11)[4]/ 44,XX,idem,der(1)t(1;8)(q44;q22)[4]/46,XX[5]
182	M/67	Stomach	4.2	1	0	PDGFRA	18	2525A>T/ Asp842Val	No	Low	45,XY,-14[16]
183	F/66	Stomach	3.8	6	0	KIT	11	1679_1681del/ Val560del	No	Interme- diate	44,XX,-14,-22[26]
184	F/71	Stomach	11.5	Nd	0	KIT	11	1668_1676del/ Gln556_Val559 delins His	Imatinib	High	44,XX,-14,-22[17]/59~62,XX,-X,-1,+5,-6,+8,-9,-14,-15,-16,-18,-19,+21,-22[cp10]/ 46,XX[5]
185	F/61	Stomach	4.1	3	0	KIT	11	1727T>C/ Leu576Pro	No	Low	45,XX,-15[17]/46,XX[7]
186	M/79	Stomach	8	27	0	KIT	11	1669_1674del/ Trp557_Lys558 del	No	High	42,X,-Y,add(3)(q13),-9,-14,-22[3]/40,idem,-4,-18[3]/64,X,-X,-Y,-1,add(3),-4,+5,+8, -9,-11,+13,-14,-15,-22,+der(?)t(?;11)(?;q12~13)[11]/46,XY[4]
187	M/34	Stomach	14	Nd	0	KIT	11	1662_1675delins/ Glu554_Val559 delinsAspPhe	Imatinib	High	44~45,XY,-14[cp3]/46,XY[40]/nonclonal[1]
188	M/60	Stomach	2.8	3	0	KIT	11	1652_1657del/ Pro551_Tyr553 delinsHis	No	Low	44,XY,-14,-21[21]
189	M/67	Stomach	12	1	0	PDGFRA	18	2525A>T/ Asp842Val	No	High	46,XY[10]
190	F/65	Stomach	4.3	19	0	PDGFRA	18	2527_2538del/ Ile843_Asp846 del	No	Metasta- tic	44~45,XX,der(1)t(1;3)(p13;p12),-3,add(22)(q11)[cp12]/45,idem,add(19)(q13)[5]/ 46,XX[4]/nonclonal[1]
191	M/64	Stomach	7.2	3	0	KIT	11	1679T>A/ Val560Asp	No	Interme- diate	45,XY,-14[7]/46,XY[16]/nonclonal[1]
192	F/74	Stomach	3.5	1	0	KIT	11	1674_1697del/ Lys558_Gly565 del	No	Low	45,XX,dic(11;20)(p11;p11),-14,+der(?)t(?;20)(?;p11)[2]/45,idem,der(20)t(9;20) (q12;q13)[16]/42,idem,-X,der(1;20)(p11;q13)ins(1;9)(p11;q12q22),-10,-dic(11;20) [4]/45,X,-X[3]/46,XX[7]
193	M/75	Stomach	3	0	0	KIT	11	1676T>A/ Val559Asp	No	Low	45,XY,dic(3;19)(p27;q13)[2]/46,XY[23]/nonclonal[5]
194	F/67	Stomach	3	5	0	KIT	11	1669T>C/ Trp557Arg	No	Low	45~46,XX,-14[cp24]
195	M/67	Stomach	2.8	3	0	KIT	11	1729_1740dup/ Pro577_His580 dup	No	Low	49,XY,+2,+4,+6,+6,-14[5]/48,idem,dic(1;22)(q11;q13)[2]/49,idem,der(1)t(1;5) (q44;q11)[8]/49,idem,der(1)t(1;5),tas(19;22)(q13;q13)[2]/49,idem,der(1)t(1;5), tas(21;22)(q22;q13)[3]/49,idem,tas(19;22)(q13;q13)[7]/46,XY[25]
196	M/59	Stomach	3	2	0	KIT	11	1727_1756dup/ Pro585_Arg586 insIleProTyrAsp HisLysTrpGluPhe Pro	No	Low	46,XY[10]/nonclonal[1]
197	F/66	Stomach	1.7	2	0	KIT	11	1676T>A/ Val559Asp	No	Very low	43~44,XX,add(1)(q11),-14,der(14)t(1;14)(q21;q32)add(1)(q44),-17[cp4]/46,XX[24]
198	M/71	Stomach	6.5	3	0	KIT	17	2447_2448insAATCAA/Asp816del insGluIleAsn	No	Interme- diate	45~46,XY,-14[cp9]
199	M/66	Stomach	14	Nd	1	KIT	11	1710_1736dup/ Ile571_Asp579 dup	Imatinib	High	46,XY,t(13;17)(p13;q11)[2]/46,XY[20]
200	F/53	Stomach	4	2	0	Nd		Nd	No	Low	44~45,XX,-14[cp9]/44~45,idem,r(16)(p13q24)[cp6]/46,XX[6]
201	M/54	Stomach	5.5	4	0	KIT	11	1710_1736dup/ Ile571_Asp579 dup	No	Interme- diate	44~82<2n>,XY,add(1)(p13),add(19)(q13),inc[cp2]/44~46,XY,t(2;9)(p21;p22)[cp2]/ 43~45,XY,-3,add(8)(q24),+mar[cp2]/46,XY[31]
202	M/66	Stomach	13	Nd	0	KIT	11	1655_1672del/ Met552_Trp557 del	Imatinib	Metasta- tic	44,XY,-14,-22[7]/42~44,idem,del(1)(q32),tas(8;13)(p23;p13)[cp2]/43~44,idem, der(19)t(8;19)(q11;q13)[cp4]/43,idem,dic(9;19)(p13;q13)[2]/43~44,idem,der(12) t(12;19)(p13;q13)ins(12;?)(p13;?)[cp2]/46,XY[4]
203	F/56	Stomach	5.5	1	0	KIT	11	1667_1681del/ Trp557_Glu561 del	No	Interme- diate	44~45,XX,-14,-22[cp10]/46,XX[2]
204	M/71	Stomach	3.7	1	0	KIT	11	1679T>A/ Val560Asp	No	Low	45~46,XY,+5,-14,-21,der(21)t(4;21)(q11;p13),+mar[cp8]/46,idem,tas(18;19) (p11;p13)[3]/46,idem,tas(18;22)(p11;q13)[14]
205	M/64	Stomach	3.1	1	0	KIT	11	1717_1746dup/ Pro573_Trp582 dup	No	Low	45,XY,der(2)t(2;7)(q37;q32),der(7)t(7;7)(q11~21;q32),dic(7;14)(q11;q11)[16]/45,idem, -dic(7;14),+der(7;14)(p10;p10)[8]
206	M/47	Small intestine	5.5	1	0	KIT	11	1661_1675del/ Glu554_Lys558 del	No	High	46,XY[18]
207	F/69	Stomach	7	1	0	KIT	11	1669T>G/ Trp557Gly	No	Interme- diate	46,XX,tas(16;19)(p13;p13)[4]/45~50,XX,del(1)(p31p34),inc[cp3]/46,XX,t(1;4) (p36;q31)[2]/46,XX,tas(16;19)(p13;q13)[2]/46,XX[3]/nonclonal[3]
208	M/41	Small intestine	2.3	1	0	No mutation		No mutation	No	Low	63~65,XXY,-1,-2,-3,+5,+7,-9,-10,-11,+12,+13,-14,-15,del(15)(q22q24),+21[cp8]/ 46,XY[25]/nonclonal[1]
209	F/75	Stomach	2.8	20	0	KIT	11	1669_1673delinsAG/ Trp557_Lys558 delinsArg	No	High	karyotype failure
210	M/61	Stomach	6	1	0	PDGFRA	18	2525A>T/ Asp842Val	No	Interme- diate	45,XY,dic(1;?)(p13;?),der(11)t(1;11)(p13;p13~15),-14[8]/46,XY[4]
211	F/67	Stomach	3.5	1	0	PDGFRA	18	2525A>T/ Asp842Val	No	Low	45,XX,-14[8]/46,XX[3]
212	M/67	Stomach	2	1	0	KIT	11	1675_1677del/ Val559del	No	Very low	45,XY,-14[10]/46,XY[2]
213a	M/69	Small intestine	13	2	0	KIT	9	1504_1509dup/ Ala502_Tyr503 dup	No	High	karyotype failure
213b		Met (3,5)							No		43,X,-Y,+add(1)(p13),der(1)t(1;3)(p13;q11),-2,-3,add(3)(q27),add(12)(q24),-14,-15,+19, -22,+der(?)t(2;?)(q11~12;?)[6]/43~44,idem,add(X)(q28),add(19)(q13)[cp8]
214	M/65	Stomach	3.5	1	0	KIT	11	1669T>A/ Trp557Arg	No	Low	45,XY,dic(15;22)(q22;p11)[cp11]
215	M/23	Stomach	12	1	0	PDGFRA	18	2525A>T/ Asp842Val	No	High	66~68,XXY,+del(3)(q21),+6,-13,-15,-17,+18,-21,-22[cp4]/67~68,idem,del(1)(p32),+17 [cp3]/68,idem,add(1)(p13),del(9)(p21~22),+add(17)(p13)[cp3]/67~68,idem,-1,+17[cp5]/ 46,XY[6]
216	M/58	Stomach	6.6	3	0	KIT	11	1662_1673del/ Gln556_Val559 del	No	Interme- diate	44,XY,der(1)t(1;8)(p13;q11),der(1)t(1;15)(p13;q11),der(2)t(1;2)(p11;p11),+4,+5,-8,-13, -14,-15[13]/43,idem,-22[6]
217	M/73	Stomach	3.5	12	0	PDGFRA	18	2525A>T/ Asp842Val	No	High	karyotype failure
218	F/69	Stomach	10.5	Nd	0	PDGFRA	18	2526_2537del/ Ile843_Asp846 del	Imatinib	High	45,XX,der(1)t(1;8)(p13;q13),-14,add(16)(q21~22),-19,add(19)(q13),-20,+2mar[7]/ 46,X,-X,+7,+7,-21[4]/46,XX[5]
219	M/73	Stomach	4.2	1	0	KIT	11	1676T>A/ Val559Asp	No	Low	43~45,XY,-5,der(5)t(5;17)(p15;q21),add(8)(p21~22),-10,-14,-17,+2mar[cp12]/46,XY[1]/ nonclonal[1]
220	M/39	Stomach	9	2	0	PDGFRA	18	2525A>T/ Asp842Val	No	Interme- diate	46,XY[23]
221	M/70	Small intestine	4.5	1	0	KIT	9	1526A>T/ Lys509Ile	No	Low	44~45,XY,add(1)(p13),-15[cp4]/46,XY[6]
222	M/65	Stomach	11	Nd	0	KIT	11	1652_1675del/ Pro551_Val559 delinsLeu	No	High	46,XY[23]
223	F/72	Rectum	4.5	Nd	0	KIT	9	1504_1509dup/ Ala502_Tyr503 dup	Imatinib	Nd	44~45,XX,der(1)del(1)(p22p31)ins(1)(p36q32q42),-2,dic(2;?)(q37;?),dup(5)(q13q35), add(10)(p11),-14,-15,-22,+2mar[cp2]/46,XX[6]/nonclonal[4]
224	F/87	Stomach	4	1	0	KIT	11	1722_1772dup/ Ser590_Phe591 insLeuGlnLeuPro TyrAspHisLysTrp GluPheProArg AsnArgLeuSer	No	Low	44~45,XX,dic(1;?)(p13;?),dic(4;19)(p11;q11),-12,-14,-15,-22,+r,+2mar[cp4]/ 43~44,idem,-19,+1~2mar[cp6]/46,XX[3]
225	M/79	Stomach	12.4	50	1	KIT	11	1670_1675del/ Trp557_Val559 delinsPhe	No	Metasta- tic	45,XY,+4,-9,-14,-22,+mar[10]
226	M/68	Stomach	5.5	2	0	No mutation		No mutation	No	Interme- diate	47,XY,+6[9]/46,XY[1]
227	F/45	Stomach	5	6	0	KIT	11	1735_1752dup/ Asp579_Phe584 dup	No	Interme- diate	44,XX,add(1)(p13),+5,-10,-13,-14[4]/46,XX[18]/nonclonal[2]
228	M/63	Stomach	7	1	0	No mutation		No mutation	No	Interme- diate	46,XY,i(4)(q10)[11]/46,XY[4]
229	F/80	Stomach	3.5	2	0	KIT	11	1663_1677del/ Val555_Val559 del	No	Low	44,XX,-14,-22[4]/47,XX,+12[2]/46,XX[9]/nonclonal[1]
230	M/56	Stomach	9.7	Nd	0	KIT	11	1665_1672delinsCC/ Trp557_Lys558 del	Imatinib	High	82~85,XXYY,dic(1;?)(p13;?)x2,-2,-4,-4,-5,-7,i(7)(p10),-9,-10,-14,-14,-17,+19,+20,+20,-22[cp8]/46,XY[3]
231	F/62	Stomach	3.9	2	0	KIT	11	1679T>A/ Val560Asp	No	Low	40,X,-X,add(1)(p13),-3,-4,-9,-10,-14,-15,+der(?)t(1;?)(p31;?)[6]/46,XX[4]
232	M/75	Stomach	17	21	1	PDGFRA	18	2525A>T/ Asp842Val	No	High	42~43,XY,dic(1;18)(p13;p11),-14,-22[cp10]/42~43,idem,tas(5;19)(p15;q13)[cp3]/41~42, idem,der(5;19)(p15;q13)ins(5;?)(p15;?)[cp2]/41,idem,der(2;19)(q37;q13)ins(2;?) (q37;?),tas(5;21)(p15;p13)[2]/46,XY[3]
233	M/61	Small intestine	3.1	1	0	KIT	9	1504_1509dup/ Ala502_Tyr503 dup	No	Low	44~45,X,-Y,t(9;16)(q33~34;p11)[cp6]/46,XY[5]/nonclonal[2]
234	M/70	Stomach	4.9	1	0	KIT	11	1676_1696del/ Val559_Asn566 delins Asp	No	Low	karyotype failure
235	M/76	Stomach	4.5	4	0	KIT	11	1676T>C/ Val559Ala	No	Low	44,XY,-14,-22[14]
236	M/78	Stomach	3.5	5	0	Nd		Nd	No	Low	44,XY,der(1)t(1;11)(q24;q13),dic(6;11)(p12;q13),-14,-22,+mar[cp9]/44,idem, tas(11;12)(p15;q24),tas(15;19)(p13;q13)[cp3]/nonclonal[1]
237	M/58	Stomach	3.3	1	0	PDGFRA	12	1682T>A/ Val561Asp	No	Low	46,XY[18]/nonclonal[6]
238	M/41	Small intestine	5.5	Nd	0	KIT	11	1676T>A/ Val559Asp	Imatinib	High	44~45,XY,add(1)(p13)[cp2]/45~46,XY,-1[cp3]/46,XY[18]/nonclonal[2]
239	M/69	Small intestine	23	1	0	KIT	11	1669T>A/ Trp557Arg	No	High	39~41,XY,der(1)t(1;18)(p13;q11),-14,-15,-18,-21,-22[cp8]/41,idem,tas(X;Y)(q28;p11) [cp3]
240	F/56	Stomach	2.7	2	0	PDGFRA	18	2525A>T/ Asp842Val	No	Low	44,XX,-8,-14,-20,+mar[7]/46,XX[5]
241	F/65	Stomach	5	1	0	KIT	11	1731_1736dup/ Tyr578_Asp579 dup	No	Low	42~45,XX,t(2;19)(q22;p13),-10,-14,+mar1[cp4]/44,idem,der(1)del(1)(p13)inv(1) (p13q25)t(1;10)(q25;q11),-10[2]/43~45,idem,-10,add(12)(q24),+r[cp5]/43,XX, dic(1;18)(p31;q23),t(2;19),-10,-10,add(12)(q24),-14,-15,add(17)(q25),+r,+mar2[2]/ 46,XX[2]
242	M/73	Stomach	5.9	1	0	PDGFRA	18	2525A>T/ Asp842Val	No	Interme- diate	45,XY,del(5)(p13p14),-14[12]/46,XY[3]/nonclonal[2]
243	M/83	Small intestine	9	120	1	KIT	9	1504_1509dup/ Ala502_Tyr503 dup	No	Metasta- tic	43,XY,dic(1;?)(p13;?),add(5)(p14~15),+7,-13,-14,-15,-18,+21,-22[8]/45,X,-Y[8]/46,XY[2]
244	F/66	Small intestine	2.5	4	0	Nd		Nd	No	Low	45~86<2n>,XX,-1,-14,-15,der(16)t(1;16)(q21;q13),-17,+1~2mar[cp2]/46,XX[11]
245	M/56	Stomach	3.4	2	0	KIT	11	1729_1773dup/ Pro577_Phe591 dup	No	Low	47~50,XY,+Y,+5,+8[cp7]/49,idem,add(1)(q32~42)[3]/46,XY[6]
246	M/60	Stomach	5.2	1	0	KIT	17	2466T>A/ Asn822Lys	No	Interme- diate	45,XY,-14[11]/44,idem,-Y[3]
247	F/74	Stomach	7	Nd	0	KIT	11	1652_1666del/ Pro551_Val555 del	Imatinib	Nd	45,XX,-14[8]/46,XX[3]
248	M/31	Stomach	4	2	0	Nd		Nd	No	Low	45,XY,-7,der(13)t(7;13)(p11;q14)[11]
249	M/26	Small intestine	3	2	0	Nd		Nd	No	Low	43~45,XY,dic(1;?)(p13;?),-14,-15[cp5]/46,XY[14]
250	F/68	Stomach	2.5	1	Nd	Nd		Nd	No	Low	46,XX[24]
251	F/52	Stomach	6	3	Nd	KIT	11	1669T>C/ Trp557Arg	No	Interme- diate	46,XX[12]/nonclonal[2]
252	M/49	Stomach	5.5	3	0	KIT	11	1739_1740ins TTTAGACCCAAC ACAACTTCCTTA TGATCA/ His580_Lys581 insLeuAspProThrGlnLeuProTyrAspHis	No	Interme- diate	45,XY,+5,-14,-22[12]/46,XY[1]
253	M/57	Stomach	3.5	7	0	KIT	11	1676T>A/ Val559Asp	No	Interme- diate	44,X,-Y,-14[14]
254	F/71	Small intestine	5	Nd	Nd	KIT	11	1651_1662del/ Pro551_Glu554 del	No	High	46,XX[11]
255	F/73	Stomach	5	2	0	KIT	11	1676T>A/ Val559Asp	No	Low	44,XX,-3,-14,-22,+r[5]/46,XX[13]
256	F/84	Stomach	3.5	2	0	Nd		Nd	No	Low	44,XX,-14,-22[9]/43~44,idem,tas(7;11)(q36;p15)[cp3]/43~44,idem,tas(7;16)(q36;p13) [cp3]/44,idem,tas(11;16)(p15;p13)[2]
257	M/45	Small intestine	8	3	0	KIT	11	1669_1686del/ Trp557_Glu562 del	No	High	42~45,XY,-1,-13,-14,-15,+add(19)(p13),-21,+der(?)t(1;?)(q21;?),+der(?)t(5;?)(q13;?) [cp3]/46,XY[20]
258	F/70	Stomach	6	2	0	PDGFRA	18	2525A>T/ Asp842Val	No	Interme- diate	44,XX,-14,dic(17;22)(p11;p11)[8]/44,idem,r(19)(p13q13)[22]/46,XX[7]
259	M/64	Small intestine	4	1	0	KIT	9	1504_1509dup/ Ala502_Tyr503 dup	No	Low	43,XY,der(1)t(1;12)(p13;q11),del(2)(p13),add(9)(p13),-12,-15,-22[8]/46,XY[5]
260	F/28	Stomach	4	Nd	0	KIT	9	1504_1509dup/ Ala502_Tyr503 dup	Imatinib	Nd	44,XX,i(1)(q10),-13,-14[12]
261	F/54	Stomach	8	1	Nd	PDGFRA	12	1696_1713delinsCGC/ Ser566_Glu571 delinsArg	No	Interme- diate	46,XX[23]
262	M/68	Stomach	5.5	2	0	KIT	11	1724_1726del/ Gln575del	No	Interme- diate	45,XY,-14[11]/44,idem,dic(11;13)(p11;p13)[2]/44,idem,dic(11;14)(p11;p13)[2]/ 44,idem,dic(11;15)(p11;p13)[3]
263	M/77	Stomach	3	1	0	Nd		Nd	No	Low	45,XY,+5,-14,-22[12]/46,XY[2]
264	F/77	Stomach	4	5	0	Nd		Nd	No	Low	43,XX,dic(3;21)(q11;p12),-14,-22[15]/46,XX[2]
265	M/58	Stomach	3.8	2	0	Nd		Nd	No	Low	46,XY,t(4;16)(p14;q13)[12]
266	F/62	Stomach	7	2	0	KIT	11	1672_1680del/ Lys558_Val560 del	No	Interme- diate	45,XX,-14[6]/44,idem,-X[4]/45,idem,r(19)(p13q13)[5]/44,idem,-X,r(19)[3]/44,idem, der(11;15)(q10;q10)[10]/44,idem,der(11;15),dic(19;19)(q13;q13)[2]/45,idem,add(19) (q13)[2]/45,idem,tas(11;19)(p15;q13)[3]/42~44,idem,dic(11;19)(p11;q13)[cp5]/ 44~45,idem,-X,der(11;19)(q10;q10),+mar[cp6]/46,XX[2]
267	F/59	Small intestine	8.9	1	0	KIT	11	1676T>C/ Val559Ala	No	High	41~43,XX,dic(1;?)(p13;?),-14,-15,-22,der(22)t(8;22)(q13;p13)[cp3]/42~43,XX,idem,-18, -21,-der(22)t(8;22),+mar[cp11]/46,XX[4]
268	M/52	Stomach	2.5	1	Nd	PDGFRA	18	2525A>T/ Asp842Val	No	Low	46,XY[25]
269	M/69	Stomach	1.9	1	0	Nd		Nd	No	Very low	43~45,XY,dic(12;22)(p11;q11~12)[cp6]/46,XY,t(1;2)(p22;p23)[2]/47,XY,+7[10]/46,XY[1]
270	M/62	Stomach	2.5	1	0	KIT	11	1679T>A/ Val560Asp	No	Low	47,XY,+4,-14,+mar[10]/46,XY[5]
271	F/72	Stomach	9	1	Nd	PDGFRA	12	1666_1695dup/ Glu556_Ile565 dup	No	Interme- diate	46,XX[18]/nonclonal[6]
272	M/66	Stomach	1.5	1	Nd	PDGFRA	14	1975A>T/ Asn659Tyr	No	Very low	45,X,-Y[6]/46,XY[18]/nonclonal[1]
273	F/73	Stomach	5	5	0	Nd		Nd	No	Low	46,XX,der(9)t(9;17)(p23~24;q12~21)[12]/46,XX[1]
274	M/56	Small intestine	4	1	0	Nd		Nd	No	Low	46,XY,dic(1;?)(p13;?),-15,+mar[6]/45,idem,dic(20;?)(p13;?),-22[4]/46,XY[3]
275	F/32	Stomach	9	3	0	KIT	11	1669_1672delinsG/ Trp557_Lys558 delinsGlu	No	Interme- diate	45,XX,-14[11]
276	F/78	Stomach	4.3	1	0	Nd		Nd	No	Low	43~44,XX,-14,der(16;21)(21qter->21pter::?::16p13->16qter),-22[cp3]/43,XX,dic(10;21) (p11;p13),-14,add(16)(p13),-22[8]/46,XX[1]
277	M/80	Stomach	7	Nd	0	KIT	11	1735_1737del/ Asp579del	Imatinib	Nd	45,XY,-14[14]/46,XY[1]
278	M/58	Small intestine	9	3	0	KIT	11	1669_1674del/ Trp557_Lys558 del	No	High	41,XY,-1,-2,add(13)(p11),-14,-15,-22[8]/41,idem,add(18)(q23)[4]/46,XY[2]
279	M/58	Stomach	9	7	0	PDGFRA	18	2527_2538del/ Ile843_Asp846 del	No	High	47,XY,+X,der(1)t(1;8)(p13;q11)[7]/44~45,idem,-X,der(1)t(1;7)(p35;p13),der(4)t(1;4) (p35;p16),dic(7;17)(p12~p13;p11),-22,+mar[cp9]/46,XY[1]
280	F/68	Stomach	3.5	3	0	KIT	11	1679T>A/ Val560Asp	No	Low	44,XX,-14,-15[11]/46,XX[2]
281	F/54	Small intestine	3.2	1	0	No mutation		No mutation	No	Low	39~42,XX,dic(1;12)(p13;p11),t(2;14)(q21;q24),t(3;4)(p25;q23),-6,i(6)(p10),+8,del(11) (q21q23),-13,-14,-15,-18,-20,-22,+r,+2~3mar[cp7]/46,XX,t(7;13)(q22;q12)[5]/46,XX[4]
282	M/77	Stomach	2.9	2	0	No mutation		No mutation	No	Low	54~55,XY,+3,+4,+5,+8,+9,+10,+12,+16,+20[cp3]/54~55,idem,+9,dic(9;11)(p13~21; p14~15)[cp4]/53~55,idem,dic(11;14)(p11;p11)[cp2]/46,XY[2]
283	F/64	Small intestine	7	5	1	KIT	11	1675_1689del/ Val559_Ile563 del	No	High	44,XX,dic(1;?)(p13;?),-15,-22[4]/43,idem,-14[3]/43,idem,-2,der(18)t(2;18)(q11;q11)[3]/ 46,XX[3]
284	F/65	Stomach	2.9	1	0	Nd		Nd	No	Low	45,XX,-14[7]/46,XX[12]
285	M/64	Stomach	3.5	1	Nd	Nd		Nd	No	Low	46,XY[19]/nonclonal[6]
286	F/73	Stomach	3.6	5	0	Nd		Nd	No	Low	44,XX,-15,-18[11]
287	M/74	Stomach	3.5	3	0	Nd		Nd	No	Low	46,XY,+6,add(9)(p13),-14[8]/47,idem,+2[2]/46,idem,add(11)(p13)[3]/46,XY[2]
288	F/54	Esophagus	3	6	0	KIT	13	1924A>G/ Lys642Glu	No	High	50,XX,+4,+5,+8,+9[16]/46,XX[1]
289	M/54	Stomach	2.3	3	0	Nd		Nd	No	Low	47,XY,+5,+8,-14[10]
290	F/25	Stomach	3.1	1	0	Nd		Nd	No	Low	47,XX,dic(3;?22)(q12;q11),+5,+8[10]
291	F/76	Stomach	3	1	0	Nd		Nd	No	Low	44,XX,-14,-22[11]/46,XX[25]/nonclonal[2]
aSample type: primary tumor, if not otherwise indicated; Met (years), metastasis and time after primary tumor; NB, needle biopsy. bdel=deletion; ins=insertion; dup=duplication. cModified NIH risk classification was performed at the time of primary tumor surgery or diagnosis.
